# Supplementary material for: Pre-Pandemic- and During-COVID-19 Anxiety and Depression Symptoms and Health-Related Quality of Life Were Similar in Injured Older Adults Enrolled in a Clinical Trial
Source: Geriatrics (Basel). 2026 Jul 18;11(4):90. doi: 10.3390/geriatrics11040090 (PMC13397830; doi:10.3390/geriatrics11040090)
Supplement: Supplementary file 1 [file geriatrics-11-00090-s001.zip]

Archive with 4 entries (4 files):
- covidup.sas7bdat
- __MACOSX/._covidup.sas7bdat
- COVID Minimal Update.sas
- __MACOSX/._COVID Minimal Update.sas
