# Supplementary material for: Pre-Pandemic- and During-COVID-19 Anxiety and Depression Symptoms and Health-Related Quality of Life Were Similar in Injured Older Adults Enrolled in a Clinical Trial
Source: Geriatrics (Basel). 2026 Jul 18;11(4):90. doi: 10.3390/geriatrics11040090 (PMC13397830; doi:10.3390/geriatrics11040090)
Supplement: Supplementary file 1 [file geriatrics-11-00090-s001.zip › COVID Minimal Update.sas]

OPTIONS COMPRESS=BINARY NOFMTERR
LIBNAME COVID 'H:\TMH\Papers\COVID\Geriatrics\429'
******* Table 1 ********
PROC FREQ DATA=COVID.COVIDUP
TABLES (AGECAT FEMALE NEWRACE ANYHISP EDCAT INCCAT MARRIED INSURECAT MOI DEPCAT)*POSTCOVID / CHISQ
RUN
PROC MEANS DATA=COVID.COVIDUP N MEAN STD MEDIAN P25 P75 MIN MAX
VAR ISS_SCORE CHARLSON
RUN
PROC MEANS DATA=COVID.COVIDUP N MEAN STD MEDIAN P25 P75 MIN MAX
CLASS POSTCOVID
VAR ISS_SCORE CHARLSON
RUN
PROC NPAR1WAY DATA=COVID.COVIDUP WILCOXON
CLASS POSTCOVID
VAR ISS_SCORE CHARLSON
RUN
***************** Table 2 ************************
PROC FREQ DATA=COVID.COVIDUP
TABLES (MILD_DEP MILD_ANX)*POSTCOVID / CHISQ
RUN
PROC MEANS DATA=COVID.COVIDUP N MEAN STD MEDIAN P25 P75
VAR SF36_PF SF36_RP SF36_BP SF36_GH SF36_VT SF36_SF SF36_RE SF36_EW PCS MCS
RUN
PROC MEANS DATA=COVID.COVIDUP N MEAN STD MEDIAN P25 P75
CLASS POSTCOVID
VAR SF36_PF SF36_RP SF36_BP SF36_GH SF36_VT SF36_SF SF36_RE SF36_EW PCS MCS
RUN
PROC TTEST DATA=COVID.COVIDUP
CLASS POSTCOVID
VAR SF36_PF SF36_RP SF36_BP SF36_GH SF36_VT SF36_SF SF36_RE SF36_EW PCS MCS
RUN
********************************** Table 3 ***************************************
PROC GLM DATA=COVID.COVIDUP
CLASS MOI AGECAT (REF='1') NEWRACE DEPCAT (REF='1')
MODEL SF36_PF=AGECAT FEMALE NEWRACE MARRIED DEPCAT MOI ISS_SCORE CHARLSON POSTCOVID / CLPARM SOLUTION
RUN
QUIT
PROC GLM DATA=COVID.COVIDUP
CLASS MOI AGECAT (REF='1') NEWRACE DEPCAT (REF='1')
MODEL SF36_RP=AGECAT FEMALE NEWRACE MARRIED DEPCAT MOI ISS_SCORE CHARLSON POSTCOVID / CLPARM SOLUTION
RUN
QUIT
PROC GLM DATA=COVID.COVIDUP
CLASS MOI AGECAT (REF='1') NEWRACE DEPCAT (REF='1')
MODEL SF36_BP=AGECAT FEMALE NEWRACE MARRIED DEPCAT MOI ISS_SCORE CHARLSON POSTCOVID / CLPARM SOLUTION
RUN
QUIT
PROC GLM DATA=COVID.COVIDUP
CLASS MOI AGECAT (REF='1') NEWRACE DEPCAT (REF='1')
MODEL SF36_GH=AGECAT FEMALE NEWRACE MARRIED DEPCAT MOI ISS_SCORE CHARLSON POSTCOVID / CLPARM SOLUTION
RUN
QUIT
PROC GLM DATA=COVID.COVIDUP
CLASS MOI AGECAT (REF='1') NEWRACE DEPCAT (REF='1')
MODEL SF36_VT=AGECAT FEMALE NEWRACE MARRIED DEPCAT MOI ISS_SCORE CHARLSON POSTCOVID / CLPARM SOLUTION
RUN
QUIT
PROC GLM DATA=COVID.COVIDUP
CLASS MOI AGECAT (REF='1') NEWRACE DEPCAT (REF='1')
MODEL SF36_SF=AGECAT FEMALE NEWRACE MARRIED DEPCAT MOI ISS_SCORE CHARLSON POSTCOVID / CLPARM SOLUTION
RUN
QUIT
PROC GLM DATA=COVID.COVIDUP
CLASS MOI AGECAT (REF='1') NEWRACE DEPCAT (REF='1')
MODEL SF36_RE=AGECAT FEMALE NEWRACE MARRIED DEPCAT MOI ISS_SCORE CHARLSON POSTCOVID / CLPARM SOLUTION
RUN
QUIT
PROC GLM DATA=COVID.COVIDUP
CLASS MOI AGECAT (REF='1') NEWRACE DEPCAT (REF='1')
MODEL SF36_EW=AGECAT FEMALE NEWRACE MARRIED DEPCAT MOI ISS_SCORE CHARLSON POSTCOVID / CLPARM SOLUTION
RUN
QUIT
PROC GLM DATA=COVID.COVIDUP
CLASS MOI AGECAT (REF='1') NEWRACE DEPCAT (REF='1')
MODEL PCS=AGECAT FEMALE NEWRACE MARRIED DEPCAT MOI ISS_SCORE CHARLSON POSTCOVID / CLPARM SOLUTION
RUN
QUIT
PROC GLM DATA=COVID.COVIDUP
CLASS MOI AGECAT (REF='1') NEWRACE DEPCAT (REF='1')
MODEL MCS=AGECAT FEMALE NEWRACE MARRIED DEPCAT MOI ISS_SCORE CHARLSON POSTCOVID / CLPARM SOLUTION
RUN
QUIT
************************ Table 4 *****************************
PROC LOGISTIC DATA=COVID.COVIDUP DESCENDING
CLASS MOI AGECAT (REF='1') NEWRACE DEPCAT (REF='1') / PARAM=REF
MODEL MILD_DEP=AGECAT FEMALE NEWRACE MARRIED DEPCAT MOI ISS_SCORE CHARLSON POSTCOVID
RUN
PROC LOGISTIC DATA=COVID.COVIDUP DESCENDING
CLASS MOI AGECAT (REF='1') NEWRACE DEPCAT (REF='1') / PARAM=REF
MODEL MILD_ANX=AGECAT FEMALE NEWRACE MARRIED DEPCAT MOI ISS_SCORE CHARLSON POSTCOVID
RUN
